# Supplementary material for: Genetic and environmental determinants of stressful life events and their overlap with depression and neuroticism
Source: Wellcome Open Res. 2019 Jan 14;3:11. Originally published 2018 Feb 14. [Version 2] doi: 10.12688/wellcomeopenres.13893.2 (PMC6352921; doi:10.12688/wellcomeopenres.13893.2)
Supplement: Supplementary file 1 [file wellcomeopenres-3-16405-s0000.tgz]

Archive with 1 entries (1 files):
- f08ed497-9d85-469f-b62b-a83546720d4b.docx
